# Supplementary material for: Comparative Analysis of the Nodule Transcriptomes of Ceanothus thyrsiflorus (Rhamnaceae, Rosales) and Datisca glomerata (Datiscaceae, Cucurbitales)
Source: Front Plant Sci. 2018 Nov 14;9:1629. doi: 10.3389/fpls.2018.01629 (PMC6246699; doi:10.3389/fpls.2018.01629)
Supplement: Table S6 — p values for RT-qPCR analysis. For all RT-qPCT analysis, p-values and adjusted (FDR) p-values are listed. [file Table_6.xlsx]

## Sheet: Sheet1
Fcps	p-value	p-value adjusted (FDR)	Species	Related Figure
NFR1	0.001558	0.00658904166666667	D.glomerata	2
NFR5	0.0002346	0.00216471818181818	D.glomerata	2
EPR3	0.01045	0.0139333333333333	D.glomerata	2
FLOT	0.008624	0.0203566511627907	D.glomerata	2
VPY	0.001078	0.00575878947368421	D.glomerata	2
NFR1	0.001317	0.010446	C.thyrsiflorus	2
NFR5	0.01558	0.037215	C.thyrsiflorus	2
EPR3	0.02137	0.04274	C.thyrsiflorus	2
FLOT	0.0001071	0.001377	C.thyrsiflorus	2
VPY	0.187	0.2244	C.thyrsiflorus	2
LIN	0.01226	0.0324529411764706	C.thyrsiflorus	2
ASN1	0.09594	0.114563647058824	D.glomerata	3
P5CS	0.05603	0.0738577272727273	D.glomerata	3
OAT	0.5114	0.546390526315789	D.glomerata	3
ASSY	0.6032	0.637758333333333	D.glomerata	3
ARLY	0.273	0.314880681818182	D.glomerata	3
ARGH1	0.01317	0.0267351	D.glomerata	3
DUR3	0.00278	0.00910225806451613	D.glomerata	3
ASN1	0.03893	0.0661075471698113	C.thyrsiflorus	3
P5CS	0.01382	0.0355371428571429	C.thyrsiflorus	3
OAT	0.0007885	0.007885	C.thyrsiflorus	3
ASSY	0.04335	0.0709363636363636	C.thyrsiflorus	3
ARLY	0.4251	0.450105882352941	C.thyrsiflorus	3
ARGH1	0.08105	0.110522727272727	C.thyrsiflorus	3
DUR3	0.3169	0.361025316455696	C.thyrsiflorus	3
trHB1	0.0241	0.0401008196721311	D.glomerata	4
Hb1-1	0.989400	0.994250000	D.glomerata	4
Hb1-2	0.02569	0.0413894444444444	D.glomerata	4
trHB1	3.614e-06	0.00032526	C.thyrsiflorus	4
Hb1	0.004741	0.0196708695652174	C.thyrsiflorus	4
SODC	0.001714	0.00666516666666667	D.glomerata	5
SODM1	0.06446	0.081783625	D.glomerata	5
PER60	0.01124	0.0237679166666667	D.glomerata	5
PER42	0.002945	0.009341171875	D.glomerata	5
SODC	0.350700	0.389191463	C.thyrsiflorus	5
SODM	0.01614	0.037215	C.thyrsiflorus	5
PER42	0.04958	0.0756305084745763	C.thyrsiflorus	5
CATA	0.002798	0.0136468421052632	C.thyrsiflorus	5
APX1	0.004908	0.0138378333333333	D.glomerata	6
APX2	0.0372	0.05394	D.glomerata	6
DHAR2	0.009267	0.0213772840909091	D.glomerata	6
GSTXC	0.02868	0.0444600757575758	D.glomerata	6
GPX4	0.01229	0.0254578571428571	D.glomerata	6
GSTUH	0.002091	0.007579875	D.glomerata	6
MDAR	0.33	0.376348314606742	D.glomerata	6
APX1	0.03461	0.0605942307692308	C.thyrsiflorus	6
DHAR1	0.03999	0.06665	C.thyrsiflorus	6
MDAR	0.1755	0.216369863013699	C.thyrsiflorus	6
THIC	0.001461	0.00644745652173913	D.glomerata	7
THI4	0.03526	0.0518679710144928	D.glomerata	7
NUDT1	0.4387	0.484000543478261	D.glomerata	7
ADCL	0.007729	0.0186784166666667	D.glomerata	7
THIC	4.604e-05	0.0006906	C.thyrsiflorus	7
THI4	0.07716	0.106836923076923	C.thyrsiflorus	7
NUDT1	0.02629	0.0503425531914894	C.thyrsiflorus	7
ADCL	0.163	0.20375	C.thyrsiflorus	7
RbcS	0.00146	0.00644745652173913	D.glomerata	8
RbcL	0.001773	0.00666516666666667	D.glomerata	8
RbcS	0.001711	0.010446	C.thyrsiflorus	8
RbcL	0.03501	0.0605942307692308	C.thyrsiflorus	8
Dg12	0.004782	0.0138378333333333	D.glomerata	9
CUCM1	0.01415	0.0276197115384615	D.glomerata	9
Ct12	0.001666	0.010446	C.thyrsiflorus	9
CUCM1-1	0.006784	0.0234830769230769	C.thyrsiflorus	9
CUCM1-2	0.009154	0.0270309375	C.thyrsiflorus	9
DEF1	0.00754	0.0242357142857143	C.thyrsiflorus	11
DEF2	0.003791	0.0170595	C.thyrsiflorus	11
GS	0.04175	0.0588559027777778	D.glomerata	S4
GOGAT	0.006751	0.0180322763157895	D.glomerata	S4
NIR	0.007584	0.0186784166666667	D.glomerata	S4
GS	0.001741	0.010446	C.thyrsiflorus	S4
GOGAT	0.001919	0.0106888235294118	C.thyrsiflorus	S4
NIR	0.007264	0.0242133333333333	C.thyrsiflorus	S4
NAOAT	0.02891	0.0444600757575758	D.glomerata	S5
NAOAT	0.02982	0.0559125	C.thyrsiflorus	S5
CPS	0.01869	0.0341075	D.glomerata	S5
CPS	0.9293	0.9293	C.thyrsiflorus	S5
